# Supplementary material for: Real wage growth in the U.S. health workforce and the narrowing of the gender pay gap
Source: Hum Resour Health. 2021 Aug 28;19:105. doi: 10.1186/s12960-021-00647-3 (PMC8403397; doi:10.1186/s12960-021-00647-3)
Supplement: Supplementary file 1 — Additional file 1: Table S1. Summary Statistics (2001–2017). Percentage of full-time, full-year workers, aged 18–75, by year, regression variable and gender. [file 12960_2021_647_MOESM1_ESM.xlsx]

## Sheet: Sample Percentages
	Table 1. Summary Statistics (2001-2017)
	Percentage of Full-time, Full-year Workers , Aged 18-75, by Year, Regression Variable and Gender
	2001			2004			2008			2013			2017
Percent of Sample in Occupation	Total	Male	Female	Total	Male	Female	Total	Male	Female	Total	Male	Female	Total	Male	Female
Healthcare Support	0.190475	0.0925926	0.224727	0.188469	0.0889984	0.222904	0.198315	0.0944117	0.230948	0.198126	0.114354	0.224444	0.167616	0.0980945	0.189009
Nurses	0.20185	0.0701459	0.247938	0.202179	0.074439	0.2464	0.206275	0.0832586	0.244911	0.207109	0.0920039	0.243271	0.21582	0.108983	0.248695
Direct Patient Care	0.264052	0.307969	0.248684	0.266306	0.307608	0.252008	0.257314	0.294076	0.245768	0.265052	0.292033	0.256576	0.275584	0.292425	0.270402
Healthcare Practitioners	0.288316	0.363861	0.26188	0.287138	0.362452	0.261066	0.282126	0.359357	0.257869	0.275159	0.341724	0.254247	0.28916	0.352941	0.269534
Physicians/ Surgeons Aged 35+	0.0553066	0.165432	0.0167701	0.0559074	0.166502	0.0176216	0.0559703	0.168896	0.0205031	0.0545546	0.159886	0.0214627	0.0518204	0.147557	0.0223607
Percent of Sample by Gender
Male	0.259223			0.257157			0.239009			0.239063			0.235309
Female	0.740777			0.742843			0.760991			0.760937			0.764691
Percent of Sample by Age
18-34	0.263121	0.220314	0.278101	0.244292	0.201752	0.259019	0.249597	0.205982	0.263295	0.262839	0.224404	0.274914	0.278349	0.242564	0.289361
35 to 40	0.159839	0.161728	0.159178	0.145877	0.152928	0.143436	0.143388	0.152673	0.140472	0.135237	0.139452	0.133912	0.14076	0.137532	0.141754
41 to 49	0.295269	0.292705	0.296167	0.275709	0.265353	0.279294	0.240248	0.233046	0.24251	0.214717	0.217063	0.21398	0.205844	0.213717	0.203422
50 to 59	0.224165	0.253535	0.213887	0.258959	0.285386	0.249811	0.268732	0.278985	0.265512	0.260185	0.252938	0.262461	0.234809	0.230447	0.236151
60 plus	0.057605	0.0717172	0.0526667	0.0751626	0.0945813	0.0684402	0.0980343	0.129314	0.0882101	0.127023	0.166142	0.114733	0.140237	0.17574	0.129312
Percent of Sample by Race/Ethnicity
non-Hispanic White	0.771296	0.780471	0.768086	0.767165	0.780405	0.762581	0.706904	0.720431	0.702655	0.688667	0.690499	0.688092	0.674853	0.670661	0.676143
Black or African-American	0.11041	0.0852974	0.119197	0.108944	0.0801314	0.118918	0.131244	0.0981164	0.141648	0.127888	0.100864	0.136378	0.120724	0.097663	0.127821
Hispanic or Latino	0.0554521	0.0593715	0.0540806	0.0603271	0.0569239	0.0615052	0.0812012	0.0815427	0.081094	0.0914113	0.0905211	0.091691	0.104266	0.103306	0.104561
Asians/Other	0.0628418	0.0748597	0.0586364	0.0635645	0.0825397	0.0569956	0.0806513	0.0999103	0.0746026	0.0920338	0.118115	0.0838399	0.100157	0.128369	0.0914756
Percent of Sample by Education
High School or Lower	0.184772	0.108305	0.211531	0.172733	0.0985222	0.198424	0.171416	0.0998323	0.193898	0.154231	0.101841	0.170691	0.144736	0.101846	0.157935
Some College	0.338968	0.230527	0.376915	0.346057	0.221894	0.38904	0.364828	0.251804	0.400326	0.360605	0.260678	0.391999	0.340918	0.259295	0.366035
Bachelor's Degree or Higher	0.47626	0.661167	0.411554	0.481209	0.679584	0.412536	0.463757	0.648364	0.405776	0.485164	0.637481	0.43731	0.514346	0.638859	0.47603
Percent of Sample by Industry
Hospital	0.334196	0.286756	0.350797	0.330575	0.282978	0.347052	0.321459	0.28421	0.333158	0.327699	0.302195	0.335712	0.325749	0.314002	0.329363
Ambulatory	0.238363	0.305948	0.214712	0.241027	0.31549	0.215249	0.251461	0.320477	0.229785	0.236988	0.300315	0.217093	0.239355	0.291495	0.223311
Long-term Care	0.152624	0.06633	0.182821	0.155702	0.0747674	0.18372	0.152923	0.0726904	0.178123	0.164061	0.0856389	0.188699	0.158031	0.0907914	0.178722
Govt., Educ., Community Org.	0.274817	0.340965	0.251669	0.272697	0.326765	0.253979	0.274157	0.322622	0.258935	0.271251	0.311851	0.258496	0.276865	0.303711	0.268604
Percent of Sample by Nativity
Native Born	0.903032	0.892368	0.906763	0.895983	0.879475	0.901698	0.865392	0.841282	0.872964	0.857709	0.833532	0.865304	0.855342	0.829969	0.863149
Naturalized Citizen	0.0610381	0.0682379	0.0585186	0.0688849	0.0819923	0.0643474	0.090932	0.107866	0.0856135	0.102988	0.121406	0.0972015	0.107484	0.128104	0.101139
Non-Citizen	0.0359304	0.0393939	0.0347184	0.0351322	0.0385331	0.0339548	0.0436764	0.0508521	0.0414227	0.0393035	0.0450617	0.0374945	0.0371742	0.0419267	0.0357117
Non-Citizen	3.6%%	0.0393939	0.0347184	3.5%%	0.0385331	0.0339548	4.4%%	0.0508521	0.0414227	3.9%%	0.0450617	0.0374945	3.7%%	0.0419267	0.0357117
Percent of Sample by Hours Worked
30 to 34	0.0833527	0.0358025	0.0999921	0.0925316	0.0437876	0.109406	0.0899813	0.0431697	0.104684	0.0960368	0.0518245	0.109927	0.0864872	0.0487319	0.0981051
35 to 40	0.641161	0.52211	0.682821	0.642626	0.534866	0.67993	0.641734	0.531334	0.676408	0.656764	0.559365	0.687364	0.660316	0.574658	0.686674
41 to 50	0.175841	0.243771	0.15207	0.168313	0.227586	0.147794	0.173941	0.240377	0.153075	0.160888	0.221149	0.141956	0.169397	0.220754	0.153593
51 or More	0.0996451	0.198316	0.0651166	0.096529	0.19376	0.0628695	0.0943433	0.185119	0.065833	0.0863103	0.167661	0.0607524	0.0838001	0.155856	0.0616273
51 or More	0.1	0.198316	0.0651166	0.097	0.19376	0.0628695	0.094	0.185119	0.065833	8.6%%	0.167661	0.0607524	8.4%%	0.155856	0.0616273
Total Sample Size by Year	34372	8902	25470	35523	9129	26394	107289	25642	81647	115664	27644	88020	128019	30084	97935
Source: American Community Survey, Years 2001, 2004, 2008, 2013, 2017

## Sheet: Sample Counts
Sample Distribution
Counts of Sample Workers by Year and Regression Variable
	2001	2004	2008	2013	2017
Occupation
Healthcare Support	6547	6695	21277	22916	21458	78893	Across years
Nurses	6938	7182	22131	23955	27629	87835	Across years
Other Direct Patient Care	9076	9460	27607	30657	35280	112080	Across years
Other Healthcare Practitioner and Technical	9910	10200	30269	31826	37018	119223	Across years
Physicians and Surgeons (35 and Older)	1901	1986	6005	6310	6634	22836	Across years
	34372	35523	107289	115664	128019	420867	Total
Sex
Male	8910	9135	25643	27651	30124	101463
Female	25462	26388	81646	88013	97895	319404
						420867
Age
18-34	9044	8678	26779	30401	35634
35 to 40	5494	5182	15384	15642	18020
41 to 49	10149	9794	25776	24835	26352
50 to 59	7705	9199	28832	30094	30060
60 plus	1980	2670	10518	14692	17953
Race/Ethnicity
non-Hispanic White	26511	27252	75843	79654	86394
Black or African-American	3795	3870	14081	14792	15455
Hispanic or Latino	1906	2143	8712	10573	13348
Asians/Other	2160	2258	8653	10645	12822
Education
High School or Lower	6351	6136	18391	17839	18529
Some College	11651	12293	39142	41709	43644
Bachelor's Degree or Higher	16370	17094	49756	56116	65846
Industry
Hospital	11487	11743	34489	37903	41702
Ambulatory	8193	8562	26979	27411	30642
Long-term Care	5246	5531	16407	18976	20231
Govt., Educ., Community Org.	9446	9687	29414	31374	35444
Nativity
Native Born	31039	31828	92847	99206	109500
Naturalized Citizen	2098	2447	9756	11912	13760
Non-Citizen	1235	1248	4686	4546	4759
Hours Worked
30 to 35	2865	3287	9654	11108	11072
35 to 40	22038	22828	68851	75964	84533
41 to 50	6044	5979	18662	18609	21686
51 or More	3425	3429	10122	9983	10728
Total Sample Size	34372	35523	107289	115664	128019	420867
